# Supplementary material for: Identification of transdiagnostic psychiatric disorder subtypes using unsupervised learning
Source: Neuropsychopharmacology. 2021 Jun 14;46(11):1895–905. doi: 10.1038/s41386-021-01051-0 (PMC8429672; doi:10.1038/s41386-021-01051-0)
Supplement: Supplementary file 2 — Supplementary Tables [file 41386_2021_1051_MOESM2_ESM.xlsx]

## Sheet: Table S1
Variable	Full	Cluster 0	Cluster 1	Cluster 2	Cluster 3	Cluster 4
N	622	128	178	59	136	121
Demographics
Age, mean (SD)	36.3 (12.6)	34 (11.5)	38.8 (13.3)	31.6 (10.7)	36.1 (13.0)	37.8 (12.2)
Gender, N(%) male (%)	219 (35%)	41 (32%)	65 (37%)	18 (31%)	51 (38%)	44 (36%)
Years of education, mean (SD)	13.8 (2.8)	15 (2.6)	14.1 (2.7)	13.4 (2.2)	13.5 (2.5)	12.6 (2.9)
Living with partner, N (%)	199 (33%)	47 (37%)	67 (38%)	13 (23%)	39 (29%)	33 (29%)
BMI, mean (SD)	25.6 (5.4)	23.3 (3.4)	25.8 (5.5)	24.9 (5.3)	26 (4.8)	27.5 (6.9)
Family history Any, N (%)	306 (50%)	54 (42%)	83 (48%)	33 (58%)	66 (50%)	70 (61%)
Diagnosis
AAO*, mean (SD)	24.1 (11.7)	24.3 (10.4)	23.2 (9.9)	20.1 (9.8)	26.5 (12.5)	23.6 (12.3)
HC, N (%)	240 (39%)	104 (81%)	96 (54%)	11 (19%)	17 (13%)	12 (10%)
BD, N (%)	44 (7%)	1 (1%)	9 (5%)	7 (12%)	17 (13%)	10 (8%)
MDD, N (%)	283 (45%)	17 (13%)	60 (34%)	38 (64%)	88 (65%)	80 (66%)
SCZ, N (%)	17 (3%)	0 (0%)	3 (2%)	1 (2%)	5 (4%)	8 (7%)
SZA, N (%)	13 (2%)	0 (0%)	2 (1%)	1 (2%)	1 (1%)	9 (7%)
Other, N (%)	25 (4%)	6 (5%)	8 (4%)	1 (2%)	8 (6%)	2 (2%)
Quality of life (SF36), mean (SD)
General health	68.1 (23)	88.6 (12.8)	75.9 (16.3)	64.5 (16.6)	56.3 (20.8)	49.8 (22.4)
Mental health	62.8 (22.1)	83.7 (9.4)	73.4 (13.8)	55.1 (16.8)	48.2 (17.2)	45.5 (22.0)
Depression and anxiety, mean (SD)
HAMA sum	8.4 (8.2)	2.5 (3)	4.8 (4.5)	9.7 (6.8)	11.6 (7.5)	15.7 (10.2)
HAMD sum	6.1 (6.8)	1.3 (2.1)	2.9 (3.2)	7.4 (6.4)	8.8 (6.5)	12.2 (7.9)
BDI sum	11.3 (10.3)	2.9 (2.8)	6.6 (5.7)	14.6 (8.4)	15.8 (9.1)	20.4 (12.1)
Positive and negative Symptoms, mean (SD)
SANS	4.3 (7.3)	0.3 (0.9)	1.7 (3.1)	4 (5.6)	6.4 (7.3)	10.4 (10.7)
SAPS	0.7 (2.7)	0.05 (0.2)	0.2 (0.6)	0.5 (1.4)	0.4 (1.2)	2.8 (5.3)
Maltreatment in Childhood and Youth (CTQ), mean (SD)
Emotional abuse	9.1 (4.5)	6.1 (1.5)	8.2 (2.8)	13.4 (4.8)	7.8 (3)	13.2 (5.5)
Emotional neglect	11.1 (5.2)	6.9 (2.1)	10.8 (3.7)	16.6 (4.7)	9.4 (3.4)	15 (6.1)
Physical abuse	6.1 (2.4)	5.2 (0.6)	5.7 (1.3)	6 (1.7)	5.5 (1)	8.4 (4.1)
Physical neglect	6.8 (2.5)	5.4 (1.0)	6.5 (1.4)	8.5 (2.3)	6.1 (1.7)	8.8 (3.6)
Sexual abuse	5.7 (2.5)	5 (0.3)	5.3 (1)	5.3 (1.0)	5.3 (1.2)	7.8 (4.8)
Characterization of the replication sample and clusters
We compared age, sex, and diagnosis of the discovery and replication datasets. Age and diagnosis differed significantly (p=0.01 and p=0.002, respectively), while sex did not (p=0.16). Proportions of single diagnostic categories were significant for healthy controls (p=0.005) and MDD (p-value 0.003). Other categories did not show significant differences (BD, p=0.4; SCZ, p=0.1; SZA, p=1; Other diag…
Abbreviations and clarifications: BMI = Body mass index; Family history Any = Family history of any psychiatric disorder; AAO = Age at Onset (*not available for healthy controls); HC = Healthy controls; BD = Bipolar Disorder; MDD = Major Depressive Disorder; SCZ = Schizophrenia; SZA = Schizoaffective Disorder; Other = other psychiatric diagnoses including anxiety, adjustment, and substance use di…
Variable ranges and interpretations: Quality of life [0-100, 0=disability]; HAMD 21 item [0-66, 0=not present]; HAMA [0-56, 0=not present]; BDI [0-63, 0=not present]; SAPS/SANS [0-86/0-80, 0=not present]; CTQ [5-25, 5=less severe experiences].

## Sheet: Table S2
Category	Variable	Discovery	Replication
Attachment style / Relationship Scales Questionnaire	RSQ Anxiety of separation	2.7 (0.7)	2.7 (0.7)
	RSQ Avoidance of closeness	2.5 (0.9)	2.5 (0.9)
	RSQ Desire for independence	3.9 (0.8)	3.97 (0.7)
	RSQ Lack of trust	2.3 (0.9)	2.4 (0.9)
Depression and anxiety level	BDI-II Sum	10.7 (10.8)	11.3 (10.3)
	HAMA Sum	7.3 (7.9)	8.4 (8.2)
	HAMD Sum21	5.4 (6.6)	6.1 (6.8)
	STAIS	42.2 (13.2)	43.0 (12.8)
	STAIT	43.2 (14.2)	44.2 (13.8)
Anhedonia	SHAPS	1.99 (2.9)	1.97 (2.7)
Life events	LEQ Negative Events score	10.0 (13.8)	10.4 (12.3)
	LEQ Positive Events score	9.8 (9.3)	9.4 (9.3)
Life stress	PSS Sum	22.8 (10.8)	23.8 (10.5)
Maltreatment in childhood and youth	ACE Sum	1.6 (1.9)	1.6 (1.8)
	CTQ Emotional abuse	9.1 (4.7)	9.1 (4.5)
	CTQ Emotional neglect	10.7 (5.2)	11.1 (5.2)
	CTQ Physical abuse	6.2 (2.6)	6.1 (2.4)
	CTQ Physical neglect	7.2 (2.7)	6.8 (2.5)
	CTQ Sexual abuse	5.8 (2.5)	5.7 (2.5)
Mania Symptoms	YMRS	1.2 (2.5)	1.4 (2.7)
Negative symptoms	SANS sum score	5.7 (9.9)	4.3 (7.3)
Positive symptoms	SAPS sum score	1.4 (5.2)	0.7 (2.7)
Personality	NEO-FFI Agreeableness	33.1 (6.0)	33.2 (6.1)
	NEO-FFI Conscientiousness	32 (7.5)	32.2 (7.4)
	NEO-FFI Extraversion	26.4 (8.2)	25.8 (8.2)
	NEO-FFI Neuroticism	22.1 (10.5)	23.1 (10.2)
	NEO-FFI Openness to experience	30.3 (6.96)	30.4 (6.8)
	SPQB (Schizotypy)	5.95 (4.7)	5.97 (4.7)
Protective factors	Maternal bonding	24.7 (8.6)	24.4 (8.5)
	Paternal bonding	22.3 (8.7)	21.2 (8.9)
	RS25 Sum Score (Resilience)	125.4 (27.2)	125.1 (26.9)
	Social support	4.1 (0.8)	4.1 (0.7)
Short Form Health Survey / Quality of life	SF36 Bodily pain	76.3 (26.2)	74.7 (26.1)
	SF36 Energy/fatigue	50.2 (23)	47.5 (22.1)
	SF36 General health	65.96 (23.4)	68.1 (23)
	SF36 Mental health	64.3 (22.6)	62.8 (22.1)
	SF36 Physical functioning	89.5 (17.1)	89.8 (15.5)
	SF36 Role emotional	65.5 (42.4)	60.6 (43.2)
	SF36 Role physical	76.6 (36.7)	71.2 (36.1)
	SF36 Social functioning	73.3 (29.95)	70.4 (30.1)
Symptom Checklist	SCL90R Additional Items	4.1 (4.0)	4.4 (3.8)
	SCL90R Anxiety	5.4 (6.7)	5.4 (6.2)
	SCL90R Depression	11.4 (11.9)	12.2 (11.6)
	SCL90R Global severity index	0.6 (0.6)	0.6 (0.5)
	SCL90R Hostility	2.9 (3.7)	3.2 (3.9)
	SCL90R Interpersonal sensitivity	6.8 (7.3)	6.96 (7.0)
	SCL90R Obsessive–compulsive behavior	8.4 (8.1)	8.7 (7.7)
	SCL90R Paranoid ideation	3.5 (4.4)	3.3 (4.0)
	SCL90R Phobic anxiety	2.3 (4.1)	2.3 (3.9)
	SCL90R Positive symptom distress Index	1.5 (0.5)	1.5 (0.5)
	SCL90R Positive symptom total	29.8 (21.0)	31.2 (19.5)
	SCL90R Psychoticism	3.9 (5.2)	3.7 (4.9)
	SCL90R Somatization	6.96 (7.1)	7.1 (6.5)
Verbal IQ	Verbal IQ	113.99 (13.7)	113.8 (13.4)
Verbal Learning and Memory Test	VLMT Sum	56.8 (10.2)	56.1 (9.6)
Visuospatial Working Memory Test	Corsi block-tapping test	17.3 (3.4)	17.2 (3.1)
Visuospatial Working Memory Test	Letter Number Span test	16.1 (3.2)	16.1 (3.4)
Variables used in the clustering procedure
The baseline variables listed in the table below were used for clustering. The values in this table represent the mean (SD) of the 57 variables used in the clustering procedure for the discovery (N=1250) and replication (N=622) sample.
Note that some of the available baseline variables were not included in the clustering procedure. These variables are displayed in Table S3.
Most of these variables were excluded from the clustering analysis because they were confounded with diagnostic groups or strongly differentiated psychiatric patients from healthy controls. Medication, hospitalization, lifestyle, and sociodemographic variables were in this group.
To avoid over-representing specific diagnostic aspects, we used the SANS and SAPS variables as sum scores for clustering. We present their subscales in Table S3. For the Childhood Trauma Questionnaire (CTQ), we used the five subscales but not the sum score for clustering.
The Global Assessment of Functioning (GAF) was excluded from the clustering since the SF36 and SCL90R variables cover the aspects of severity and day-to-day functioning. Furthermore, GAF had higher missingness than these. The age at onset was not available for healthy controls and thus not used for clustering.
Two variables were completely excluded from all analyses and are not shown in Table S3:
We completely excluded the Trauma History Questionnaire (THQ) from our analyses, given its high correlation with the Life Events Questionnaire (LEQ). The latter LEQ was included for clustering.
Finally, we excluded the Life chart, which is an instrument to represent disease episodes graphically and does not provide quantitative scores.

## Sheet: Table S3
Variable	Full	Cluster 0	Cluster 1	Cluster 2	Cluster 3	Cluster 4
N	1250	535	38	266	215	196
Age, mean (SD)	35.1 (13.0)	31.7 (11.9)	38.6 (13.9)	35.3 (12.7)	37.9 (13.7)	40.3 (12.8)
Gender, N (%) male (%)	483 (39%)	205 (38%)	9 (24%)	106 (40%)	74 (34%)	89 (45%)
AAO*, mean (SD)	25.2 (11.9)	24.5 (9.9)	29.6 (13.3)	23.3 (11.5)	27.8 (12.8)	24.4 (11.4)
Years of education, mean (SD)	13.5 (2.6)	14.4 (2.4)	13.3 (2.6)	13.8 (2.6)	13.1 (2.8)	12.1 (2.7)
BMI, mean (SD)	25.3 (5.5)	23.7 (4.3)	24.9 (5.1)	24.8 (4.9)	27.0 (6.6)	28.1 (6.4)
GAF score, mean (SD)	76.5 (19.2)	91.5 (7.7)	73.1 (17.2)	72.5 (15.8)	65.2 (15.8)	53.8 (14.6)
Positive Symptoms (SAPS)
Hallucinations, mean (SD)	0.3 (1.8)	0.03 (0.21)	0 (0)	0.03 (0.23)	0.07 (0.55)	1.49 (4.24)
Bizarre Behavior, mean (SD)	0.09 (0.7)	0.01 (0.13)	0 (0)	0.06 (0.31)	0.08 (0.53)	0.41 (1.53)
Positive Formal Thought Disorder, mean (SD)	0.5 (1.9)	0.08 (0.43)	0.05 (0.32)	0.29 (1.1)	0.5 (1.4)	2.33 (4.13)
Delusions, mean (SD)	0.5 (2.5)	0.02 (0.15)	0.05 (0.23)	0.19 (0.87)	0.09 (0.49)	2.48 (5.75)
Negative Symptoms (SANS)
Anhedonia, mean (SD)	1.9 (3.5)	0.1 (0.7)	2.1 (3.5)	2.3 (3.4)	3.1 (4.1)	4.5 (4.9)
Affective blunting, mean (SD)	1.5 (3.6)	0.3 (0.9)	1.4 (2.9)	1.83 (3.9)	1.72 (3.26)	4.2 (5.9)
Avolition / Apathy, mean (SD)	1.3 (2.5)	0.09 (0.47)	0.8 (1.8)	1.4 (2.4)	1.8 (2.4)	3.8 (3.7)
Alogia, mean (SD)	0.5 (1.6)	0.07 (0.4)	0.2 (0.9)	0.7 (1.8)	0.6 (1.5)	1.5 (2.8)
Medication and hospitalization
Hospitalization - nr. of times, mean (SD)	1.1 (2.2)	0.2 (1.0)	1.2 (2.9)	1.2 (2.1)	1.7 (2.2)	3.1 (3.0)
Medication index load, mean (SD)	0.8 (1.4)	0.1 (0.6)	0.6 (1.1)	0.7 (1.7)	1.5 (1.7)	1.9 (1.8)
Antidepressant, yes, N (%)	350 (28%)	23 (4%)	12 (32%)	94 (35%)	122 (57%)	99 (51%)
Antipsychotic, yes, N (%)	187 (15%)	12 (2%)	4 (11%)	41 (15%)	46 (21%)	84 (43%)
Mood stabilizer, yes, N (%)	65 (5%)	9 (2%)	1 (3%)	7 (3%)	22 (10%)	26 (13%)
Antidepressant + Antipsychotic, yes, N (%)	111 (9%)	3 (1%)	2 (5%)	29 (11%)	35 (16%)	42 (21%)
Antidepressant + Mood stabilizer, yes, N (%)	40 (3%)	4 (1%)	1 (3%)	3 (1%)	16 (7%)	16 (8%)
Antipsychotic + Mood stabilizer, yes, N (%)	31 (2%)	3 (1%)	1 (3%)	4 (2%)	9 (4%)	14 (7%)
Smoking
No or minimal addiction, N (%)	1071 (86%)	498 (93%)	34 (89%)	228 (86%)	175 (81%)	136 (69%)
Average addiction, N (%)	68 (5%)	21 (4%)	1 (3%)	19 (7%)	8 (4%)	19 (10%)
Strong addiction, N (%)	70 (6%)	10 (2%)	1 (3%)	16 (6%)	22 (10%)	21 (11%)
Very strong addiction, N (%)	41 (3%)	6 (1%)	2 (5%)	3 (1%)	10 (5%)	20 (10%)
Sociodemographic - Type of living
Alone, N (%)	342 (27%)	105 (20%)	16 (42%)	90 (34%)	64 (30%)	67 (34%)
Marriage/life partner, N (%)	277 (22%)	108 (20%)	7 (18%)	51 (19%)	62 (29%)	49 (25%)
Parents/relatives, N (%)	128 (10%)	45 (8%)	3 (8%)	29 (11%)	27 (13%)	24 (12%)
Non-martial partner, N (%)	167 (13%)	89 (17%)	4 (11%)	29 (11%)	21 (10%)	24 (12%)
Therapeutic facilities, N (%)	12 (1%)	0 (0%)	0 (0%)	0 (0%)	1 (0%)	11 (6%)
Shared flat, N (%)	303 (24%)	185 (35%)	7 (18%)	61 (23%)	31 (14%)	19 (10%)
Other, N (%)	15 (1%)	2 (0%)	1 (3%)	4 (2%)	6 (3%)	2 (1%)
Sociodemographic - Income
Own work, N (%)	541 (43%)	259 (48%)	16 (42%)	117 (44%)	87 (40%)	62 (32%)
Parent/Partner/other, N (%)	334 (27%)	201 (38%)	10 (26%)	53 (20%)	48 (22%)	22 (11%)
Wage replacement / Sickness pay / Unemployment pay, N (%)	276 (22%)	35 (7%)	11 (29%)	70 (26%)	60 (28%)	100 (51%)
Other, N (%)	86 (7%)	35 (7%)	1 (3%)	24 (9%)	17 (8%)	9 (5%)
Sociodemographic - Social contacts
1 time per week, N (%)	274 (22%)	97 (18%)	10 (26%)	64 (24%)	60 (28%)	43 (22%)
Several times per week, N (%)	722 (58%)	402 (75%)	14 (37%)	139 (52%)	90 (42%)	77 (39%)
1 time every 14 days, N (%)	112 (9%)	20 (4%)	4 (11%)	31 (12%)	31 (14%)	26 (13%)
1 time in month, including distant acquaintances, N (%)	95 (8%)	10 (2%)	7 (18%)	27 (10%)	22 (10%)	29 (15%)
No social contact apart from meeting at work, N (%)	35 (3%)	4 (1%)	3 (8%)	4 (2%)	11 (5%)	13 (7%)
Meeting friends under no circumstances, N (%)	7 (1%)	0 (0%)	0 (0%)	0 (0%)	0 (0%)	7 (4%)
Characterization of the discovery sample with variables not used for clustering
The baseline variables listed below were available for the present study but not directly used in the clustering. Instead, they were used for the post-hoc characterization of the clusters. For an explanation of why these variables were not used for clustering, see the legend of Table S2 above.
*The age at onset (AAO) was not available for healthy controls.

## Sheet: Table S6
	Cluster 0 vs. all	Cluster 1 vs. all	Cluster 2 vs. all	Cluster 3 vs. all	Cluster 4 vs. all
SCL90R Positive Symptom Distress Index	-1.07 (0.007)	0.03 (0.007)	-0.04 (0.003)	0.5 (0.017)	0.1 (0.005)
SF36 Role Physical	1.02 (0.006)	-0.09 (0.005)	0.42 (0.003)	-0.56 (0.003)	-0.21 (0.004)
SF36 Social functioning	0.79 (0.005)	0.02 (0.004)	-0.21 (0.004)	-0.41 (0.005)	0 (0.001)
Maternal bonding	0.76 (0.005)	-0.03 (0.003)	-0.63 (0.004)	0.52 (0.007)	-0.13 (0.004)
LEQ Negative Event Score	-0.58 (0.005)	0.01 (0.002)	0 (0.001)	-0.21 (0.005)	0.46 (0.004)
CTQ Sexual abuse	-0.57 (0.007)	-0.01 (0.002)	-0.14 (0.003)	-0.01 (0.003)	0.55 (0.004)
ACE Sum	-0.57 (0.005)	-0.02 (0.002)	0.25 (0.004)	-0.28 (0.005)	0.32 (0.004)
HAMD_Sum21	-0.52 (0.008)	-0.03 (0.004)	0 (0.001)	0.13 (0.006)	0 (0.001)
CTQ Physical neglect	-0.51 (0.005)	-0.02 (0.003)	-0.12 (0.003)	-0.22 (0.005)	0.56 (0.005)
SF36 Physical Functioning	0.5 (0.007)	0 (0.001)	0.65 (0.004)	-0.48 (0.006)	-0.01 (0.001)
SPQB	-0.44 (0.005)	0 (0.002)	0.44 (0.003)	-0.3 (0.005)	0.06 (0.003)
CTQ Emotional abuse	-0.35 (0.006)	0.01 (0.002)	0.12 (0.003)	-0.49 (0.006)	0.16 (0.004)
HAMA Sum	-0.31 (0.006)	0.01 (0.003)	-0.01 (0.001)	0.36 (0.004)	0 (0.001)
LEQ Positive Event Score	-0.26 (0.004)	-0.02 (0.003)	-0.02 (0.001)	0.12 (0.004)	0.46 (0.004)
YMRS	-0.23 (0.003)	-0.04 (0.005)	-0.09 (0.003)	-0.15 (0.005)	0.55 (0.005)
SCL90R Positive Symptom Total	-0.23 (0.007)	0.02 (0.007)	1.34 (0.013)	1.15 (0.029)	-0.02 (0.002)
SAPS (Positive symptoms)	-0.22 (0.006)	-0.16 (0.037)	-0.45 (0.004)	-0.29 (0.004)	1.16 (0.006)
CTQ Emotional neglect	-0.2 (0.006)	0 (0.002)	0.4 (0.005)	-0.61 (0.006)	0.42 (0.007)
SCL90R Anxiety	-0.18 (0.007)	0.01 (0.003)	-0.03 (0.002)	-0.07 (0.005)	-0.03 (0.003)
PSS Sum	-0.18 (0.005)	-0.01 (0.003)	0.02 (0.002)	0.19 (0.005)	0 (0.001)
SF36 Energy/fatigue	0.17 (0.004)	-0.01 (0.002)	0.01 (0.001)	-0.71 (0.005)	0.08 (0.004)
Paternal bonding	0.17 (0.003)	0.06 (0.005)	-0.55 (0.003)	0 (0.002)	-0.01 (0.002)
SANS (Negative symptoms)	-0.17 (0.005)	-0.03 (0.004)	0.03 (0.002)	-0.47 (0.005)	0.52 (0.005)
CTQ Physical abuse	-0.17 (0.005)	0 (0.002)	-0.51 (0.004)	-0.79 (0.009)	0.79 (0.005)
RS25 Sum Score	-0.16 (0.007)	0.04 (0.007)	0.02 (0.001)	0.13 (0.006)	0.03 (0.002)
RSQ Preference for independence	-0.15 (0.003)	0.01 (0.001)	0.27 (0.002)	-0.13 (0.003)	0.02 (0.002)
SCL90R Additional Items	-0.15 (0.005)	-0.01 (0.002)	-0.38 (0.004)	0.14 (0.004)	-0.01 (0.001)
SF36 Mental Health	0.15 (0.005)	0 (0.003)	0.03 (0.002)	-0.28 (0.007)	0 (0.001)
SHAPS	-0.14 (0.005)	0 (0.002)	-0.01 (0.001)	0.05 (0.003)	0 (0.001)
RSQ Fear of rejection or abandonment	0.11 (0.003)	-0.02 (0.004)	0.14 (0.002)	0.11 (0.004)	-0.42 (0.004)
SCL90R psychoticism	-0.1 (0.006)	-0.02 (0.004)	-0.6 (0.006)	-0.23 (0.007)	0.57 (0.007)
SF36 Bodily Pain	0.1 (0.003)	-0.36 (0.007)	0.12 (0.003)	-0.13 (0.003)	0 (0.001)
NEOFFI Agreeableness	0.09 (0.003)	-0.05 (0.004)	-0.1 (0.002)	0.1 (0.004)	0.01 (0.001)
SCL90R interpersonal sensitivity	-0.08 (0.005)	0 (0.003)	0.02 (0.002)	-0.07 (0.005)	-0.02 (0.002)
NEOFFI Extraversion	0.08 (0.004)	0 (0.001)	0.02 (0.002)	0.07 (0.004)	0 (0.001)
Corsi block-tapping test	0.07 (0.002)	0 (0.001)	-0.05 (0.002)	-0.14 (0.004)	-0.04 (0.002)
RSQ Fear of Closeness	-0.05 (0.002)	0 (0.001)	0.33 (0.003)	-0.33 (0.005)	-0.02 (0.002)
STAIS	-0.04 (0.003)	0.07 (0.007)	-0.02 (0.002)	0.16 (0.004)	-0.16 (0.005)
VLMT Sum	0.04 (0.002)	0.01 (0.002)	0.09 (0.002)	-0.01 (0.002)	-0.34 (0.003)
SCL90R obsessive-compulsive behavior	-0.04 (0.003)	-0.03 (0.006)	-0.07 (0.004)	-0.06 (0.005)	-0.01 (0.001)
SF36 Role Emotional	0.03 (0.002)	0.01 (0.001)	0 (0.001)	-0.2 (0.004)	0.15 (0.005)
Letter Number Span test	-0.02 (0.002)	0.02 (0.002)	0.12 (0.002)	0.03 (0.002)	-0.36 (0.004)
SCL90R Hostility	-0.02 (0.002)	0 (0.001)	-0.2 (0.003)	0.13 (0.005)	-0.03 (0.002)
Social support	0.01 (0.001)	0 (0.002)	-0.06 (0.002)	0.19 (0.004)	-0.01 (0.002)
SCL90R paranoid ideation	-0.01 (0.002)	-0.05 (0.005)	-0.11 (0.004)	-0.12 (0.005)	0.03 (0.002)
NEOFFI Opennes to experience	-0.01 (0.001)	-0.01 (0.001)	0.02 (0.001)	-0.03 (0.002)	-0.02 (0.002)
RSQ Desire for closeness	-0.01 (0.001)	0.12 (0.007)	0 (0.001)	-0.3 (0.007)	0 (0.001)
SCL90R phobic anxiety	-0.01 (0.002)	-0.04 (0.003)	-0.61 (0.005)	-0.16 (0.005)	0.17 (0.004)
BDI_Sum	0 (0.001)	0.01 (0.004)	-0.02 (0.002)	-0.02 (0.003)	0 (0.001)
NEOFFI Neurotiism	0 (0.001)	0.03 (0.005)	0.02 (0.002)	0.06 (0.004)	-0.07 (0.004)
NEOFFI Conscientiousness	0 (0.001)	-0.02 (0.003)	-0.29 (0.002)	0.16 (0.004)	0 (0.001)
IQ	0 (0.001)	0.02 (0.002)	0.01 (0.001)	-0.05 (0.002)	0 (0.001)
STAIT	0 (0.001)	-0.01 (0.004)	-0.01 (0.001)	-0.02 (0.004)	-0.09 (0.005)
SF36 General health	0 (0.002)	0.03 (0.004)	0.1 (0.003)	-0.25 (0.004)	-0.29 (0.007)
SCL90R depression	0 (0.002)	-0.01 (0.005)	-0.02 (0.003)	-0.13 (0.011)	0 (0.001)
SCL90R somatization	0 (0.001)	-0.01 (0.003)	-0.44 (0.005)	-0.07 (0.006)	0 (0.001)
SCL90R global severity index	0 (0.000)	0 (0.000)	0 (0.000)	-0.02 (0.005)	0 (0.000)
Lasso - clinical variables average coefficients
The table shows the mean (SEM) of coefficients across 1000 iterations. Variables are sorted based on the strongest absolute effect sizes for the model Cluster 0 vs. all. The top ten variables for each cluster, based on the absolute mean coefficient, are indicated in bold font.

## Sheet: Table S7
Category	Variable, mean (SD)	Full	Cluster 0	Cluster 1	Cluster 2	Cluster 3	Cluster 4
	N	1250	535	38	266	215	196
Attachment style / Relationship Scales Questionnaire	RSQ Anxiety of separation	2.7 (0.7)	2.5 (0.5)	2.8 (0.8)	2.9 (0.8)	2.9 (0.8)	2.8 (0.8)
	RSQ Avoidance of closeness	2.5 (0.9)	1.98 (0.6)	2.7 (0.9)	2.9 (0.8)	2.5 (0.8)	3.1 (0.9)
	RSQ Desire for independence	3.9 (0.8)	3.8 (0.8)	4.0 (0.7)	4.1 (0.7)	3.8 (0.9)	4.0 (0.8)
	RSQ Lack of trust	2.3 (0.9)	1.8 (0.6)	2.8 (0.9)	2.7 (0.8)	2.5 (0.9)	3.0 (0.9)
Depression and anxiety level	BDI-II Sum	10.7 (10.8)	3.2 (3.3)	15.1 (12.8)	12.7 (9.6)	17.6 (10.1)	20.3 (11.7)
	HAMA Sum	7.3 (7.9)	2.2 (2.5)	9.7 (8.6)	7.6 (6.4)	13.1 (8.6)	14.0 (8.8)
	HAMD Sum21	5.4 (6.6)	1.1 (1.6)	6.3 (6.7)	5.9 (5.7)	9.9 (7.0)	10.95 (7.5)
	STAIS	42.2 (13.2)	33 (6.4)	48.9 (12.2)	44.9 (11.7)	51.7 (13.1)	51.5 (13.1)
	STAIT	43.2 (14.2)	32.6 (6.9)	49.3 (14.1)	47.6 (12.8)	53.1 (12.5)	54.2 (12.5)
Anhedonia	SHAPS	1.99 (2.9)	0.6 (1.2)	2.6 (4.0)	2.3 (2.7)	3.5 (3.5)	3.6 (3.7)
Life events	LEQ Negative Events score	10 (13.8)	3.3 (4.3)	12.4 (11.8)	9.99 (8.9)	14.2 (11.1)	23.4 (24.1)
	LEQ Positive Events score	9.8 (9.3)	9.4 (7.1)	8.1 (7.7)	9.5 (8.4)	8.7 (9.5)	12.5 (14)
Life stress	PSS Sum	22.8 (10.8)	15 (6.1)	26.7 (10.8)	25.6 (8.9)	31.1 (9.7)	30.6 (9.6)
Maltreatment in childhood and youth	ACE Sum	1.6 (1.9)	0.5 (0.8)	1.7 (1.6)	2.4 (1.7)	1.3 (1.3)	3.96 (2.4)
	CTQ Emotional abuse	9.1 (4.7)	6.3 (1.7)	9.9 (4.9)	11.4 (4.2)	7.99 (3.0)	14.6 (5.9)
	CTQ Emotional neglect	10.7 (5.2)	7.5 (2.6)	11.8 (5.4)	14.1 (4.1)	9.2 (3.5)	16.5 (5.4)
	CTQ Physical abuse	6.2 (2.6)	5.3 (0.7)	6.4 (2.2)	6.4 (2)	5.5 (1.1)	9.5 (4.6)
	CTQ Physical neglect	7.2 (2.7)	5.8 (1.4)	7.2 (2.2)	8 (2.2)	6.4 (1.6)	10.4 (3.7)
	CTQ Sexual abuse	5.8 (2.5)	5.1 (0.4)	5.8 (2.0)	5.8 (1.9)	5.6 (1.7)	7.98 (4.9)
Mania Symptoms	YMRS	1.2 (2.5)	0.5 (1.1)	0.8 (1.4)	1.1 (1.8)	1.3 (2)	2.9 (4.9)
Negative symptoms	SANS sum score	5.7 (9.9)	0.6 (1.7)	5.2 (8.6)	6.9 (9.6)	7.96 (9.1)	15.6 (14.4)
Positive symptoms	SAPS sum score	1.4 (5.2)	0.1 (0.6)	0.1 (0.4)	0.6 (1.6)	0.7 (1.8)	6.7 (11.5)
Personality	NEO-FFI Agreeableness	33.1 (6.0)	35.6 (5.1)	30.5 (4.8)	31.1 (5.5)	32.9 (6.3)	29.5 (5.9)
	NEO-FFI Conscientiousness	32 (7.5)	34.9 (6.1)	30.1 (6.9)	29.4 (7.7)	30.7 (7.5)	29.4 (7.8)
	NEO-FFI Extraversion	26.4 (8.2)	30.8 (6.1)	23.7 (9.2)	23.5 (8)	24.2 (7.3)	21.1 (7.9)
	NEO-FFI Neuroticism	22.1 (10.5)	14.7 (6.6)	26.9 (9.5)	26 (9.4)	28.2 (9.1)	29.4 (9.1)
	NEO-FFI Openness to experience	30.3 (7.0)	31.2 (6.6)	29.1 (5.2)	31.1 (6.9)	28.8 (7.4)	28.6 (7.4)
	SPQB (Schizotypy)	5.95 (4.7)	2.9 (2.6)	7.0 (4.7)	7.95 (4.2)	6.6 (4.3)	10.6 (4.8)
Protective factors	Maternal bonding	24.7 (8.6)	29.8 (4.8)	21.6 (9.9)	19.4 (7.4)	27 (6.2)	15.7 (8.7)
	Paternal bonding	22.3 (8.7)	26.95 (6.3)	22.5 (9.2)	16.9 (7.4)	23.2 (7.6)	15.7 (8.7)
	RS25 Sum Score (Resilience)	125.4 (27.2)	140.9 (16.8)	119.9 (25.1)	117.9 (26)	112.6 (27.3)	108.6 (30.1)
	Social support	4.1 (0.8)	4.6 (0.4)	3.8 (1.0)	3.8 (0.8)	4.0 (0.8)	3.5 (0.96)
Short Form Health Survey / Quality of life	SF36 Bodily pain	76.3 (26.2)	88.9 (15.6)	53.9 (23.9)	78.9 (22.8)	61.1 (29.4)	59.7 (30)
	SF36 Energy/fatigue	50.2 (23.0)	66.5 (13.0)	40 (25.4)	45.9 (19.3)	31.2 (18.5)	34.1 (22.2)
	SF36 General health	66 (23.4)	81.2 (14.0)	57.9 (26.6)	64.7 (19.8)	49.4 (20.7)	45.8 (21.3)
	SF36 Mental health	64.3 (22.6)	81.4 (9.8)	55.6 (23)	59.4 (18.9)	46.4 (19.3)	45.6 (21.3)
	SF36 Physical functioning	89.5 (17.1)	97.6 (4.9)	81.97 (19.95)	93.3 (9.1)	78.2 (23.2)	76.3 (22.5)
	SF36 Role emotional	65.5 (42.4)	94.6 (16.4)	56.1 (43.2)	58.4 (41.3)	31.5 (39.4)	34.9 (42.3)
	SF36 Role physical	76.6 (36.7)	96.8 (11.5)	52 (39.2)	85.1 (27.9)	44.8 (40.9)	49.5 (43.5)
	SF36 Social functioning	73.3 (30)	95.2 (10)	66.4 (31)	67.6 (26.0)	49.4 (28.2)	48.5 (29.5)
Symptom checklist	SCL90R Additional Items	4.1 (4.0)	1.6 (1.7)	5.1 (3.8)	4.2 (3.2)	6.9 (4.4)	7.7 (4.3)
	SCL90R Anxiety	5.4 (6.7)	1.3 (1.7)	7.6 (6.9)	5.5 (4.96)	9.6 (7.3)	11.3 (8.6)
	SCL90R Depression	11.4 (11.9)	2.7 (2.7)	15.7 (13.8)	13.4 (10.0)	20.4 (11.7)	21.7 (12.4)
	SCL90R Global severity index	0.6 (0.6)	0.2 (0.1)	0.8 (0.6)	0.6 (0.4)	0.98 (0.6)	1.2 (0.6)
	SCL90R Hostility	2.9 (3.7)	0.8 (1.1)	4.1 (4.2)	3.0 (2.7)	4.9 (4.2)	5.8 (5.1)
	SCL90R Interpersonal sensitivity	6.8 (7.3)	1.9 (2.1)	8.6 (8.1)	8.8 (6.4)	10.3 (7.1)	13.8 (8.4)
Symptom checklist	SCL90R Obsessive–compulsive behavior	8.4 (8.1)	2.7 (2.4)	10.1 (8.0)	9.5 (6.6)	14.6 (8.3)	15.3 (8.4)
	SCL90R Paranoid ideation	3.5 (4.4)	0.8 (1.4)	4.2 (4.7)	4.1 (3.5)	4.9 (4.6)	8.1 (5.3)
	SCL90R Phobic anxiety	2.3 (4.1)	0.3 (0.8)	2.4 (3.3)	2.1 (2.7)	3.9 (4.6)	6.4 (6.3)
	SCL90R Positive symptom distress Index	1.5 (0.5)	1.1 (0.2)	1.7 (0.5)	1.5 (0.4)	1.9 (0.5)	1.98 (0.6)
	SCL90R Positive symptom total	29.8 (21.0)	12.8 (8.7)	37.0 (20.7)	35.9 (16.7)	44.4 (17.4)	50.4 (17.7)
	SCL90R Psychoticism	3.9 (5.2)	0.7 (1.1)	4.9 (5.2)	4.3 (3.9)	6.2 (5.1)	9.4 (7.0)
	SCL90R Somatization	6.96 (7.1)	2.8 (2.4)	10.3 (7.4)	6.3 (4.6)	12.1 (7.9)	12.8 (9.3)
Verbal IQ	Verbal IQ	114 (13.7)	114.8 (13.6)	116.1 (12.2)	115.7 (13.9)	112.4 (12.8)	110.8 (14.5)
Verbal Learning and memory test	VLMT Sum	56.8 (10.2)	60.0 (8.6)	57.3 (9.5)	56.95 (8.7)	55.99 (9.9)	48.7 (11.7)
Visuospatial Working Memory Test	Corsi block-tapping test	17.3 (3.4)	18.4 (3.2)	17.2 (3.4)	17.1 (3.0)	16.7 (3.2)	15.3 (3.6)
Visuospatial Working Memory Test	Letter Number Span test	16.1 (3.2)	16.8 (3.1)	16.4 (2.9)	16.5 (2.8)	15.9 (3)	14 (3.4)
Characterization of the discovery sample and its clusters regarding variables used in the clustering process

## Sheet: Table S8
Variable	Discovery MDD	Cluster 0	Cluster 1	Cluster 2	Cluster 3	Cluster 4
N (MDD diagnosis)	477	56	17	152	147	105
Age at Onset, mean (SD)	25.8 (12.5)	25.3 (11.1)	29.1 (13.2)	23.7 (12.0)	28.1 (13)	25.3 (12.7)
SCL - Global Severity Index, mean (SD)	0.98 (0.6)	0.21 (0.12)	1.22 (0.6)	0.79 (0.42)	1.16 (0.53)	1.38 (0.58)
Family history any psychiatric disorder, N (%)	284 (60%)	26 (46%)	7 (44%)	96 (64%)	82 (57%)	73 (71%)
Family History of MDD, N (%)	207 (43%)	18 (32%)	4 (24%)	73 (48%)	64 (44%)	48 (46%)
CTQ sum score, mean (SD)	46.11 (15.7)	32.4 (5.7)	50.9 (8.3)	47.8 (9.8)	35.8 (7.2)	64.6 (16.9)
Quality of life - mental health, mean (SD)	48.1 (21.2)	78.0 (9.1)	37.4 (19.6)	53.3 (18.5)	40.4 (16.8)	36.9 (17.3)
Quality of life - general health, mean (SD)	52.9 (22.5)	75.8 (15.3)	42.9 (26.4)	60.5 (19.9)	45.2 (19.5)	41.9 (19.7)
Quality of life – Energy, mean (SD)	34.4 (20.8)	61.1 (15.6)	20.3 (16.4)	40.1 (17.3)	26.2 (16.8)	25.9 (18.5)
SCL – Somatization, mean (SD)	10.8 (8.2)	3.1 (2.5)	15.0 (7.6)	7.0 (4.8)	14.1 (7.98)	15.1 (9.1)
Life stress, mean (SD)	29.9 (10.3)	16.1 (5.9)	34 (8.7)	28 (8.8)	34 (8.7)	33.8 (9.2)
NEO-FFI Neuroticism, mean (SD)	29.3 (9.0)	18.1 (6.5)	33.4 (7.7)	29.5 (8.1)	30.8 (8.1)	32.4 (8.1)
Maternal bonding, mean (SD)	20.8 (8.6)	27.4 (5.5)	13.9 (5.1)	18.7 (7.3)	26.3 (6.2)	13.7 (7.3)
Paternal bonding, mean (SD)	18.7 (8.3)	24.2 (5.9)	16.9 (8.8)	16.6 (7.2)	21.9 (7.5)	14.6 (8.6)
Positive Symptoms, mean (SD)	0.79 (2.4)	0.11 (0.41)	0.18 (0.52)	0.41 (1.19)	0.63 (1.57)	2.0 (4.4)
Antidepressants, yes, N (%)	292 (61%)	18 (32%)	12 (71%)	84 (55%)	106 (72%)	72 (69%)
Antipsychotic, yes, N (%)	84 (18%)	4 (7%)	2 (12%)	26 (17%)	28 (19%)	24 (23%)
Mood stabilizer, yes, N (%)	18 (4%)	2 (4%)	1 (6%)	1 (0.7%)	5 (4%)	9 (9%)
Significantly different PGSs (one-vs-all)
EA	p-value W-Y adjusted					1 ⨯ 10-3
	Bonferroni-corrected (N=5)					5 ⨯ 10-3
ADHD (*)	p-value W-Y adjusted					1.9 ⨯ 10-3
	Bonferroni-corrected (N=5)					9.5 ⨯ 10-3
MDD subtype analysis
This table shows phenotypic characteristics of MDD patients, constituting a secondary, descriptive analysis to assess the heterogeneity within MDD patients. The significance of genetic variables was tested using the Westfall and Young procedure (Methods S6). Here, only the significant variables are shown. The ADHD PGS (*) was not significant in the significance analysis of the full sample includi…
Abbreviations: EA, educational attainment; ADHD, Attention deficit/hyperactivity disorder, W-Y, Westfall and Young.

## Sheet: Table S11
Variable	Cluster 0 vs. all	Cluster 1 vs. all	Cluster 2 vs. all	Cluster 3 vs. all	Cluster 4 vs. all
Age	1000	566	215	928	1000
	(-0.3 [0.004])	(0.09 [0.004])	(0.01 [0.001])	(0.15 [0.003])	(0.38 [0.002])
Gender	81	672	199	664	953
	(0 [0.000])	(-0.19 [0.006])	(0.01 [0.001])	(-0.08 [0.002])	(0.14 [0.002])
AC1	68	471	431	633	242
	(0 [0.000])	(-0.03 [0.003])	(-0.03 [0.001])	(0.07 [0.002])	(0.01 [0.001])
AC2	312	513	175	512	235
	(-0.01 [0.001])	(0.07 [0.004])	(0 [0.001])	(0.03 [0.001])	(0 [0.001])
AC3	272	535	285	482	773
	(0.01 [0.001])	(0.13 [0.005])	(-0.01 [0.001])	(0.02 [0.001])	(-0.07 [0.002])
AC4	334	601	154	424	960
	(0.02 [0.001])	(0.13 [0.004])	(0 [0.001])	(-0.01 [0.001])	(-0.15 [0.002])
AC5	70	574	338	558	836
	(0 [0.000])	(0.1 [0.004])	(-0.02 [0.001])	(-0.04 [0.002])	(0.09 [0.002])
AC6	64	474	211	438	516
	(0 [0.000])	(-0.01 [0.003])	(0.01 [0.001])	(0.02 [0.001])	(-0.03 [0.001])
AC7	69	493	458	645	310
	(0 [0.000])	(-0.05 [0.003])	(0.04 [0.002])	(-0.07 [0.002])	(0.01 [0.001])
AC8	65	457	186	473	248
	(0 [0.000])	(-0.02 [0.002])	(0.01 [0.001])	(-0.02 [0.001])	(0 [0.001])
Family History Any	1000	466	964	474	1000
	(-0.4 [0.003])	(0.03 [0.006])	(0.15 [0.003])	(0.02 [0.002])	(0.34 [0.003])
Family History BD	517	529	308	430	1000
	(-0.04 [0.002])	(-0.32 [0.012])	(-0.02 [0.001])	(-0.03 [0.002])	(0.24 [0.002])
Family History MDD	229	457	630	698	191
	(-0.01 [0.001])	(-0.06 [0.006])	(0.04 [0.002])	(0.07 [0.002])	(-0.01 [0.001])
Family History SCZ	81	527	465	580	735
	(0 [0.000])	(-0.09 [0.009])	(-0.05 [0.002])	(0.03 [0.002])	(0.06 [0.002])
PGS Cross psychiatric disorder	766	544	363	491	822
	(-0.07 [0.002])	(0.34 [0.012])	(0.02 [0.001])	(-0.07 [0.003])	(0.08 [0.002])
PGS ADHD	82	495	156	475	249
	(0 [0.001])	(-0.15 [0.006])	(0 [0.001])	(-0.02 [0.001])	(0 [0.001])
PGS ASD	115	456	418	420	270
	(0 [0.000])	(-0.06 [0.004])	(0.03 [0.001])	(0 [0.001])	(0.01 [0.001])
PGS BD	200	667	159	666	203
	(-0.01 [0.001])	(-0.26 [0.008])	(0.01 [0.001])	(0.1 [0.003])	(-0.01 [0.001])
PGS MDD	737	550	167	352	926
	(-0.06 [0.002])	(0.09 [0.004])	(0 [0.001])	(-0.01 [0.001])	(0.13 [0.003])
PGS Schizophrenia	405	465	111	351	971
	(-0.02 [0.001])	(-0.14 [0.006])	(-0.01 [0.001])	(0.01 [0.001])	(0.18 [0.003])
PGS Educational attainment	634	584	138	474	996
	(0.05 [0.002])	(-0.11 [0.004])	(0 [0.000])	(0.02 [0.001])	(-0.27 [0.003])
PGS Extraversion	314	490	352	530	918
	(-0.02 [0.001])	(0.06 [0.003])	(-0.02 [0.001])	(0.04 [0.002])	(0.11 [0.002])
PGS Hedonic wellbeing	160	485	368	473	883
	(0.01 [0.001])	(0.07 [0.004])	(0.02 [0.001])	(-0.04 [0.002])	(-0.13 [0.003])
PGS Neuroticism	494	493	620	672	544
	(-0.03 [0.001])	(-0.1 [0.004])	(0.05 [0.002])	(0.1 [0.003])	(-0.05 [0.002])
Genetic lasso regularized regression prediction models: summary statistics
The table shows summary statistics from 1000 runs of lasso regularized regression models applied to characterize clusters using genetic variables (see Methods S5). The numbers in the table represent the number of times the variable had a non-zero coefficient in 1000 runs and, in parentheses, the mean coefficient calculated from 1000 runs. The standard error of the mean is shown in square brackets.

## Sheet: Table S14C
Variable	HC vs. all	MDD vs. all	BD vs. all	SCZ vs. all	SZA vs. all	Other vs. all
Age	645	999	253	636	416	645
	(0.06 [0.002])	(0.28 [0.005])	(0.02 [0.002])	(0.12 [0.004])	(-0.07[0.004])	(0.06 [0.002])
Gender	125	174	862	719	534	125
	(-0.01[0.001])	(0.02 [0.002])	(0.19 [0.004])	(0.22 [0.006])	(-0.09[0.004])	(-0.01[0.001])
AC1	41	24	103	505	516	41
	(0 [0.000])	(0 [0.000])	(0 [0.001])	(0.1 [0.005])	(-0.11 [0.005])	(0 [0.000])
AC2	126	48	146	457	890	126
	(0.01 [0.001])	(0 [0.001])	(0.01 [0.001])	(0.07 [0.004])	(-0.29[0.006])	(0.01 [0.001])
AC3	33	41	284	347	286	33
	(0 [0.000])	(0 [0.001])	(-0.03[0.002])	(-0.04[0.003])	(0 [0.002])	(0 [0.000])
AC4	178	126	206	713	359	178
	(-0.01[0.001])	(0.01 [0.001])	(-0.02[0.002])	(-0.19[0.005])	(-0.04 [0.003])	(-0.01[0.001])
AC5	248	22	209	698	324	248
	(-0.01[0.001])	(0 [0.000])	(0.02 [0.002])	(0.25 [0.007])	(-0.03 [0.002])	(-0.01 [0.001])
AC6	52	27	117	686	438	52
	(0 [0.000])	(0 [0.000])	(0 [0.001])	(0.18 [0.006])	(-0.07[0.003])	(0 [0.000])
AC7	48	26	119	600	694	48
	(0 [0.000])	(0 [0.000])	(-0.01 [0.001])	(0.14 [0.005])	(-0.2 [0.006])	(0 [0.000])
AC8	51	13	136	469	373	51
	(0 [0.000])	(0 [0.000])	(0.01 [0.001])	(-0.07 [0.003])	(0.03 [0.002])	(0 [0.000])
Family History Any	1000	52	121	404	450	1000
	(0.28 [0.002])	(0 [0.000])	(0.02 [0.002])	(0.07 [0.005])	(0.1 [0.005])	(0.28 [0.002])
Family History BD	35	65	900	930	504	35
	(0 [0.000])	(0 [0.000])	(0.17 [0.003])	(0.24 [0.003])	(0.04 [0.004])	(0 [0.000])
Family History MDD	961	21	637	505	270	961
	(0.12 [0.002])	(0 [0.000])	(-0.13[0.005])	(-0.11 [0.006])	(-0.03[0.003])	(0.12 [0.002])
Family History SCZ	34	447	115	624	419	34
	(0 [0.000])	(0.05 [0.002])	(-0.02 [0.003])	(0.02 [0.005])	(-0.11 [0.006])	(0 [0.000])
PGS Cross psychiatric disorder	61	275	177	246	309	61
	(0 [0.000])	(0.03 [0.002])	(0.03 [0.003])	(0.01 [0.005])	(0.01 [0.004])	(0 [0.000])
PGS ADHD	126	11	441	721	530	126
	(-0.01 [0.001])	(0 [0.000])	(-0.06 [0.003])	(-0.22 [0.006])	(0.14 [0.005])	(-0.01 [0.001])
PGS ASD	236	9	255	388	599	236
	(0.01 [0.001])	(0 [0.000])	(-0.03[0.002])	(-0.05[0.004])	(-0.19[0.007])	(0.01 [0.001])
PGS BD	77	284	269	304	349	77
	(0 [0.000])	(0.03 [0.002])	(0.02 [0.002])	(-0.04[0.004])	(-0.04[0.003])	(0 [0.000])
PGS MDD	984	85	146	269	337	984
	(0.12 [0.002])	(0.01 [0.001])	(-0.01[0.001])	(-0.03[0.003])	(-0.05[0.003])	(0.12 [0.002])
PGS Schizophrenia	183	4	989	836	452	183
	(0.01 [0.001])	(0 [0.000])	(0.34 [0.005])	(0.39 [0.008])	(-0.09[0.005])	(0.01 [0.001])
PGS Educational attainment	100	8	167	522	366	100
	(0 [0.001])	(0 [0.000])	(0.01 [0.001])	(0.08 [0.004])	(-0.03 [0.002])	(0 [0.001])
PGS Extraversion	72	396	132	370	292	72
	(0 [0.000])	(0.06 [0.003])	(0 [0.001])	(-0.02[0.003])	(-0.02[0.002])	(0 [0.000])
PGS Hedonic wellbeing	106	31	639	378	452	106
	(-0.01[0.001])	(0 [0.000])	(-0.12[0.004])	(-0.01[0.003])	(0.11 [0.005])	(-0.01[0.001])
PGS Neuroticism	517	7	419	663	331	517
	(0.03 [0.001])	(0 [0.000])	(-0.05 [0.002])	(-0.2 [0.006])	(-0.02 [0.003])	(0.03 [0.001])
Genetic analysis with diagnostic (DSM-IV) labels
C) Lasso with diagnostic labels – Summary statistics from 1000 runs
The table shows number of times variable had non-zero coefficient across 1000 runs and average (SEM) coefficient calculated from 1000 runs.
Values in the table: number of occurrences (mean coefficient (SEM)). Maximum number of occurrences: 1000.

## Sheet: Table S17
Category	Variable, mean (SD)	Full	Cluster 0	Cluster 1	Cluster 2	Cluster 3	Cluster 4
	N	622	128	178	59	136	121
Attachment style	RSQ Anxiety of separation	2.7 (0.7)	2.4 (0.5)	2.5 (0.6)	3.2 (0.8)	2.7 (0.8)	2.95 (0.9)
	RSQ Avoidance of closeness	2.5 (0.9)	1.9 (0.6)	2.4 (0.7)	3.3 (0.8)	2.4 (0.8)	2.96 (0.9)
	RSQ Desire for independence	3.97 (0.7)	3.9 (0.6)	3.95 (0.7)	3.96 (0.7)	3.9 (0.8)	4.1 (0.7)
	RSQ Lack of trust	2.4 (0.9)	1.7 (0.5)	2.3 (0.6)	3.1 (0.8)	2.3 (0.8)	3 (0.9)
Depression and anxiety level	BDI-II Sum	11.3 (10.3)	2.9 (2.8)	6.6 (5.7)	14.6 (8.4)	15.8 (9.1)	20.4 (12.1)
	HAMA Sum	8.4 (8.2)	2.5 (3.0)	4.8 (4.5)	9.7 (6.8)	11.6 (7.5)	15.7 (10.2)
	HAMD Sum21	6.1 (6.8)	1.3 (2.1)	2.9 (3.2)	7.4 (6.4)	8.8 (6.5)	12.2 (7.9)
	STAIS	43 (12.8)	32.5 (6.0)	37.3 (8.8)	48.0 (9.4)	50.7 (11.8)	51.6 (13.1)
	STAIT	44.2 (13.8)	31.3 (6.5)	38.3 (9.9)	52.8 (9.8)	51.8 (11.3)	53.9 (13.4)
Anhedonia	SHAPS	1.97 (2.7)	0.4 (0.8)	0.9 (1.4)	3.0 (2.4)	3.3 (3.2)	3.2 (3.4)
Life events	LEQ Negative Events score	10.4 (12.3)	3.1 (3.4)	6.1 (5.8)	11.2 (8.9)	11.8 (8.6)	22.6 (19.1)
	LEQ Positive Events score	9.4 (9.3)	8.2 (7.1)	9.6 (7.9)	10.2 (8.3)	7.2 (7.5)	12.7 (13.8)
Life stress	PSS Sum	23.8 (10.5)	14.4 (6.2)	19.3 (7.4)	27.9 (7.1)	29.5 (8.7)	31.9 (10.5)
Maltreatment in childhood and youth	ACE Sum	1.6 (1.8)	0.4 (0.6)	1.3 (1.3)	2.9 (1.6)	1.1 (1.3)	3.1 (2.3)
	CTQ Emotional abuse	9.1 (4.5)	6.1 (1.5)	8.2 (2.8)	13.4 (4.8)	7.8 (3.0)	13.2 (5.5)
	CTQ Emotional neglect	11.1 (5.2)	6.9 (2.1)	10.8 (3.7)	16.6 (4.7)	9.4 (3.4)	14.98 (6.1)
	CTQ Physical abuse	6.1 (2.4)	5.2 (0.6)	5.7 (1.3)	6.0 (1.7)	5.5 (1.0)	8.4 (4.1)
	CTQ Physical neglect	6.8 (2.5)	5.4 (1.0)	6.5 (1.4)	8.5 (2.3)	6.1 (1.7)	8.8 (3.6)
	CTQ Sexual abuse	5.7 (2.5)	5 (0.3)	5.3 (1.0)	5.3 (1.0)	5.3 (1.2)	7.8 (4.8)
Mania Symptoms	YMRS	1.4 (2.7)	0.3 (0.7)	1.2 (1.7)	1.3 (2.2)	1.3 (1.7)	3.2 (4.6)
Negative symptoms	SANS sum score	4.3 (7.3)	0.3 (0.9)	1.7 (3.1)	3.96 (5.6)	6.4 (7.3)	10.4 (10.7)
Positive symptoms	SAPS sum score	0.7 (2.7)	0.04 (0.2)	0.2 (0.6)	0.5 (1.4)	0.4 (1.2)	2.8 (5.3)
Personality	NEO-FFI Agreeableness	33.2 (6.1)	37.4 (4.1)	32.6 (5.3)	30.0 (5.7)	34.5 (5.6)	29.96 (6.6)
	NEO-FFI Conscientiousness	32.2 (7.4)	36.3 (6)	32.7 (6.4)	29.5 (6.9)	30.9 (7.4)	29.9 (8.2)
	NEO-FFI Extraversion	25.8 (8.2)	32 (5.8)	26.7 (6.8)	19.6 (6.3)	24.1 (8.2)	22.7 (8.5)
	NEO-FFI Neuroticism	23.1 (10.2)	13.9 (6.6)	19.5 (8.2)	30.4 (7.3)	26.7 (8.7)	30.7 (8.6)
	NEO-FFI Openness to experience	30.4 (6.8)	32.7 (5.4)	30.7 (6.2)	29.5 (7.6)	29.2 (6.8)	29.3 (8)
	SPQB (Schizotypy)	5.97 (4.7)	2.4 (2.4)	5.1 (3.6)	9.6 (4.9)	5.8 (4.2)	9.4 (4.8)
Protective factors	Maternal bonding	24.4 (8.5)	30.9 (4.1)	24.1 (6.6)	17.4 (8.6)	26.8 (6.9)	18.4 (9.6)
	Paternal bonding	21.2 (8.9)	28.8 (5)	19.7 (7.2)	14.1 (7.9)	23.9 (7.7)	16.1 (9.2)
	RS25 Sum Score (Resilience)	125.1 (26.9)	145.1 (14.3)	134.0 (22.0)	105.3 (22.6)	116.9 (24.7)	109.8 (28.8)
	Social support	4.1 (0.7)	4.7 (0.3)	4.3 (0.5)	3.5 (0.8)	4.1 (0.7)	3.7 (0.9)
Short Form Health Survey / Quality of life	SF36 Bodily pain	74.7 (26.1)	90.5 (13.3)	83.1 (18.6)	77.3 (21.7)	66.3 (28.9)	53.9 (27.9)
	SF36 Energy/fatigue	47.5 (22.1)	66.4 (13.1)	58.1 (16.6)	38.98 (15.3)	30.8 (15.1)	34.6 (22.5)
	SF36 General health	68.1 (23)	88.6 (12.8)	75.9 (16.3)	64.5 (16.6)	56.3 (20.8)	49.8 (22.4)
	SF36 Mental health	62.8 (22.1)	83.7 (9.4)	73.4 (13.8)	55.1 (16.8)	48.2 (17.2)	45.5 (22)
	SF36 Physical functioning	89.8 (15.5)	97.7 (4.6)	94.8 (8.6)	92.5 (8.9)	85.6 (16.5)	77.4 (21.9)
	SF36 Role emotional	60.6 (43.2)	95.8 (13.2)	81.1 (31.1)	47.5 (40.7)	27.9 (36.3)	36.4 (44.1)
	SF36 Role physical	71.2 (36.1)	97.1 (10.2)	89.2 (17.8)	70.8 (28.7)	47.1 (37)	44.6 (40.9)
	SF36 Social functioning	70.4 (30.1)	95.7 (9.1)	85.6 (17.6)	63.8 (28.3)	50.9 (26.5)	46.3 (30.1)
Symptom checklist	SCL90R Additional Items	4.4 (3.8)	1.6 (1.6)	2.8 (2.1)	5.6 (3.8)	5.6 (3.4)	7.5 (4.6)
	SCL90R Anxiety	5.4 (6.2)	1.1 (1.4)	2.6 (2.5)	6 (5.6)	7.4 (5.6)	11.4 (8.1)
	SCL90R Depression	12.2 (11.6)	2.7 (3.3)	6.5 (5.8)	16.1 (10.1)	18.0 (9.8)	22.4 (13.4)
	SCL90R Global severity index	0.6 (0.5)	0.2 (0.1)	0.3 (0.2)	0.8 (0.4)	0.8 (0.4)	1.2 (0.7)
	SCL90R Hostility	3.2 (3.9)	0.9 (1.2)	1.7 (1.8)	4.3 (3.4)	3.9 (3.5)	6.6 (5.5)
	SCL90R Interpersonal sensitivity	6.96 (7.0)	1.7 (2.1)	4.1 (3.6)	11.2 (6.8)	8.0 (5.6)	13.6 (8.8)
Symptom checklist	SCL90R Obsessive-compulsive behavior	8.7 (7.7)	2.5 (2.6)	4.7 (3.99)	11.3 (5.9)	12.7 (6.5)	15.1 (9.0)
	SCL90R Paranoid ideation	3.3 (4.0)	0.7 (1.1)	1.9 (2.0)	4.7 (3.5)	3.3 (3.0)	7.3 (5.7)
	SCL90R Phobic anxiety	2.3 (3.9)	0.2 (0.7)	0.6 (1.1)	2.5 (2.7)	2.8 (3.1)	6.3 (6.2)
	SCL90R Positive symptom distress Index	1.5 (0.5)	1.1 (0.2)	1.2 (0.2)	1.6 (0.4)	1.7 (0.4)	2.0 (0.6)
	SCL90R Positive symptom total	31.2 (19.5)	12.5 (9.1)	22.7 (11.9)	41.7 (15.9)	40.0 (14.5)	48.4 (19.9)
	SCL90R Psychoticism	3.7 (4.9)	0.5 (1.0)	1.6 (1.8)	5.7 (4.1)	4.4 (3.9)	8.6 (7.1)
	SCL90R Somatization	7.1 (6.5)	2.8 (2.1)	4.2 (3.2)	8.0 (5.9)	9.3 (5.7)	13.0 (8.7)
Verbal IQ	Verbal IQ	113.8 (13.4)	117.4 (13.4)	116.4 (13.8)	110.1 (12.4)	112.5 (12.2)	109.3 (12.9)
Verbal Learning and memory test	VLMT Sum	56.1 (9.6)	60.6 (6.8)	56.2 (9.5)	54.7 (8.9)	55.6 (9.6)	52.4 (10.9)
Visuospatial Working Memory Test	Corsi block-tapping test	17.2 (3.1)	18.6 (2.6)	17.5 (2.7)	17.0 (3.1)	16.9 (3.4)	15.6 (3.1)
Visuospatial Working Memory Test	Letter Number Span test	16.1 (3.4)	17.9 (2.6)	16.5 (3.2)	15.7 (3.1)	15.9 (3.3)	14.2 (3.6)
Characterization of the replication sample and its clusters with variables used in the clustering process

## Sheet: Table S24
Variable	Discovery HC	Cluster 0	Cluster 1	Cluster 2	Cluster 3	Cluster 4
N (Healthy controls)	590	448	19	78	34	11
STAI-S	34.4 (7.9)	32.8 (6.2)	42.9 (8.6)	37.7 (9.5)	42.5 (11.4)	35.4 (9.8)
STAI-T	33.6 (8.0)	31.9 (6.7)	40.7 (8.7)	37.1 (8.9)	41.6 (9.5)	36.3 (11.4)
SCL - Global Severity Index, mean (SD)	0.2 (0.2)	0.2 (0.1)	0.4 (0.3)	0.3 (0.2)	0.5 (0.3)	0.3 (0.2)
Family history any psychiatric disorder, N (%)	149 (27%)	100 (24%)	6 (38%)	31 (43%)	8 (27%)	4 (40%)
CTQ sum score, mean (SD)	32.1 (8.2)	29.5 (4.2)	34.0 (9.3)	43.2 (9.3)	31.2 (5.9)	56.6 (17.9)
Quality of life - mental health, mean (SD)	79.3 (12.0)	81.9 (9.8)	70.1 (13.5)	72.8 (13.4)	65.4 (16.1)	78.9 (11.0)
Quality of life - general health, mean (SD)	79.5 (15.6)	82.1 (13.8)	70.1 (20.3)	74.0 (17.8)	67.1 (17.5)	67.3 (15.0)
Quality of life – Energy, mean (SD)	64.5 (15.1)	67.3 (12.6)	53.9 (17.5)	58.8 (18.5)	46.0 (16.0)	65.9 (18.0)
SCL – Somatization, mean (SD)	3.5 (3.4)	2.8 (2.3)	6.6 (4.9)	4.9 (4.1)	7.8 (5.9)	5.9 (6.5)
Life stress, mean (SD)	16.3 (6.9)	14.8 (6.1)	21.3 (8.7)	20.3 (7.1)	22.5 (8.1)	20.3 (6.3)
NEO-FFI Neuroticism, mean (SD)	15.4 (7.2)	14.2 (6.6)	21.5 (7.7)	18.4 (7.6)	20.5 (8.0)	17.3 (5.4)
Maternal bonding, mean (SD)	28.4 (6.5)	30.2 (4.6)	27.3 (8.4)	20.2 (7.2)	29.1 (6.2)	14.5 (6.4)
Paternal bonding, mean (SD)	25.6 (7.7)	27.4 (6.3)	26.5 (6.8)	16.7 (7.4)	25.7 (7.4)	11.1 (8.1)
Positive Symptoms, mean (SD)	0.2 (0.8)	0.1 (0.5)	0.1 (0.2)	0.2 (0.7)	0.2 (0.8)	1.7 (4.0)
Negative Symptoms, mean (SD)	0.6 (1.7)	0.5 (1.4)	0.6 (1.1)	1.1 (3.0)	0.4 (1.0)	2.3 (3.4)
Significantly different PGSs (one-vs-all)
ADHD	t-statistic	-3.2		3
	p-value W-Y adjusted	2 ⨯ 10-2		5 ⨯ 10-2
	Bonferroni-corrected (N=5)	1 ⨯ 10-1		2 ⨯ 10-1
		(n.s)		(n.s)
Healthy Controls – clinical assessment
This table shows phenotypic characteristics of Healthy controls, constituting a secondary, descriptive analysis to assess the heterogeneity within healthy controls.
The significance of genetic variables was tested using the Westfall and Young procedure (Methods S6). Here, only the significant variables are shown.
Importantly, the number of healthy controls differed strongly between clusters, leading to a large class imbalance and resulting in a lack of power for the analysis of healthy controls on their own.
Abbreviations: n.s. = adjusted p>0.05.
